# Supplementary material for: The Role of Worry and Emotional Intelligence in Depression in a Non-Clinical and Subclinical Sample
Source: Eur J Investig Health Psychol Educ. 2026 Mar 28;16(4):48. doi: 10.3390/ejihpe16040048 (PMC13114789; doi:10.3390/ejihpe16040048)
Supplement: Supplementary file 1 [file ejihpe-16-00048-s001.zip]

Archive with 1 entries (1 files):
- ejihpe-3948083-supplementary.pdf
